# Supplementary material for: The Inflammatory Side of Iatrogenic Cerebral Amyloid Angiopathy: Rethinking Therapeutic Opportunities
Source: Brain Sci. 2026 Jan 6;16(1):75. doi: 10.3390/brainsci16010075 (PMC12838659; doi:10.3390/brainsci16010075)
Supplement: Supplementary file 1 [file brainsci-16-00075-s001.zip]

Archive with 1 entries (1 files):
- brainsci-4035915-supplementary.pdf
